# Supplementary material for: Microbial communities in the rhizosphere of three Mentha species: Links to soil properties and essential oil profiles
Source: PLoS One. 2026 Jul 31;21(7):e0354132. doi: 10.1371/journal.pone.0354132 (PMC13426939; doi:10.1371/journal.pone.0354132)
Supplement: S2 Table — (XLSX) [file pone.0354132.s004.xlsx]

## Sheet: 16S
	Supplementary Table 2 The basic sequence data of bacterial communities found in all samples
	Samples	Nb domain	Nb phylum	Nb class	Nb order	Nb family	Nb genus	Nb species	Nb ASVs	Nb sequences
	B10_1	1	28	67	139	208	436	623	3008	145645
	B10_2	1	28	68	141	212	442	624	3002	139317
	B10_3	1	28	68	142	212	439	624	3014	133273
	Mean "B10"*	1.00±0.00a	28.00±0.00a	67.67±0.58a	140.67±1.53ab	210.67±2.31a	439.00±3.00a	623.66±0.58ab	3008.00±6.00a
	B17_1	1	27	66	140	207	423	596	2900	120606
	B17_2	1	27	66	138	207	421	594	2884	95742
	B17_3	1	27	66	137	204	420	593	2865	111318
	Mean "B17"*	1.00±0.00a	27.00±0.00b	66.00±0.00b	138.33±1.53a	206.00±1.73b	421.33±1.53b	594.33±1.53c	2883.00±17.52b
	J17_1	1	28	68	142	210	438	625	2990	124477
	J17_2	1	28	68	142	211	439	626	3034	139599
	J17_3	1	28	68	142	212	441	623	2991	103683
	Mean "J17"*	1.00±0.00a	28.00±0.00a	68.00±0.00a	142.0±0.0b	211.0±1.00a	439.33±1.53a	624.67±1.53b	3005.00±25.12a
	Bulk_1	1	28	68	142	213	438	619	3009	138081
	Bulk_2	1	27	69	142	211	436	622	3005	130661
	Bulk_3	1	27	68	142	212	437	614	2909	137178
	Mean "Bulk"*	1.00±0.00a	27.22±0.58ab	68.33±0.58a	142.00±0.00b	212.00±1.00a	437.00±1.00a	618.33±4.04a	2974.33±56.62a
	ALL**	1	28	70	144	214	449	646	3132	1519580
	*: Means within a coloumn with different lowercase letters differ significantly (P<0.05).
	Significance between mean ± SD was determined separately for each taxonomic rank.
	**: ALL refers to the in silico merged data of all six samples.
