# Supplementary material for: Microbial communities in the rhizosphere of three Mentha species: Links to soil properties and essential oil profiles
Source: PLoS One. 2026 Jul 31;21(7):e0354132. doi: 10.1371/journal.pone.0354132 (PMC13426939; doi:10.1371/journal.pone.0354132)
Supplement: S3 Table — (XLSX) [file pone.0354132.s005.xlsx]

## Sheet: ITS
	Supplementary Table 3 The basic sequence data of fungal communities found in all samples
	Samples	Nb domain	Nb phylum	Nb class	Nb order	Nb family	Nb genus	Nb species	Nb ASVs	Nb sequences
	B10_1	1	8	21	39	76	125	174	352	77625
	B10_2	1	8	21	41	72	122	169	341	80422
	B10_3	1	8	21	41	71	114	157	326	63126
	Mean "B10"*	1.00±0.00a	8.00±0.00a	21.00±0.00a	40.33±1.15a	73.00±2.65a	120.33±5.69a	166.67±8.74a	339.67±13.05a
	B17_1	1	8	19	37	68	110	148	300	54228
	B17_2	1	8	19	35	65	109	144	279	51602
	B17_3	1	9	22	39	67	107	141	282	55130
	Mean "B17"*	1.00±0.00a	8.33±0.58a	20.00±1.73ab	37.00±2.00a	66.67±1.53a	108.67±1.53ab	144.33±3.51ab	287.00±11.36ab
	J17_1	1	8	21	37	69	113	155	306	71859
	J17_2	1	9	22	41	71	120	165	338	85658
	J17_3	1	8	22	41	72	116	158	314	73494
	Mean "J17"*	1.00±0.00a	8.33±0.58a	21.67±0.58a	39.67±2.31a	70.67±1.53a	116.33±3.51a	159.33±5.13ab	319.33±16.65ab
	Bulk_1	1	7	19	33	60	99	133	274	77846
	Bulk_2	1	6	18	31	59	105	146	300	88107
	Bulk_3	1	7	17	27	51	79	99	195	70828
	Mean "Bulk"*	1.00±0.00a	6.67±0.58b	18.00±1.00b	30.33±3.06b	56.67±4.93b	94.33±13.61b	126.00±24.27b	256.33±54.68b
	ALL**	1	9	24	50	96	162	220	502	849925
	*: Means within a coloumn with different lowercase letters differ significantly (P<0.05).
	Significance between mean ± SD was determined separately for each taxonomic rank.
	**: ALL refers to the in silico merged data of all six samples.
